# Supplementary material for: New species and new records of Artabotrys (Annonaceae) from peninsular Thailand
Source: PhytoKeys. 2020 Jun 17;151:67–81. doi: 10.3897/phytokeys.151.51643 (PMC7314862; doi:10.3897/phytokeys.151.51643)
Supplement: XML Treatment for Artabotrys longipetalus [file phytokeys.151.51643-treatment1.xml]

<!DOCTYPE tp:taxon-treatment
  PUBLIC "-//TaxonX//DTD Taxonomic Treatment Publishing DTD v0 20100105//EN" "tax-treatment-NSO.dtd">
<tp:taxon-treatment xmlns:tp="http://www.plazi.org/taxpub"><tp:treatment-meta><kwd-group><label>Taxon classification</label><kwd><named-content xmlns:xlink="http://www.w3.org/1999/xlink" content-type="kingdom">Plantae</named-content></kwd><kwd><named-content xmlns:xlink="http://www.w3.org/1999/xlink" content-type="order">Magnoliales</named-content></kwd><kwd><named-content xmlns:xlink="http://www.w3.org/1999/xlink" content-type="family">Annonaceae</named-content></kwd></kwd-group><mixed-citation publication-type="journal"><person-group><name><surname>Chen</surname><given-names>Junhao</given-names></name><name><surname>Eiadthong</surname><given-names>Wichan</given-names></name></person-group><article-title>New species and new records of <italic><tp:taxon-name><tp:taxon-name-part taxon-name-part-type="genus" reg="Artabotrys">Artabotrys</tp:taxon-name-part></tp:taxon-name></italic> (<tp:taxon-name><tp:taxon-name-part taxon-name-part-type="family">Annonaceae</tp:taxon-name-part></tp:taxon-name>) from peninsular Thailand</article-title><source>PhytoKeys</source><day>17</day><month>6</month><year>2020</year><volume>151</volume><fpage>67</fpage><lpage>81</lpage><pub-id pub-id-type="doi">10.3897/phytokeys.151.51643</pub-id></mixed-citation></tp:treatment-meta><tp:nomenclature><tp:taxon-name><object-id xmlns:xlink="http://www.w3.org/1999/xlink" content-type="arpha" xlink:type="simple">6809B213-D76B-5319-9174-D68D78CDAF97</object-id>
            <tp:taxon-name-part taxon-name-part-type="genus" reg="Artabotrys">Artabotrys</tp:taxon-name-part>
            <tp:taxon-name-part taxon-name-part-type="species" reg="longipetalus">longipetalus</tp:taxon-name-part>
            <object-id xmlns:xlink="http://www.w3.org/1999/xlink" content-type="ipni" xlink:type="simple">urn:lsid:ipni.org:names:77209924-1</object-id>
          </tp:taxon-name><tp:taxon-authority>J.Chen &amp; Eiadthong</tp:taxon-authority><tp:taxon-status xmlns:xlink="http://www.w3.org/1999/xlink" xlink:type="simple">sp. nov.</tp:taxon-status><xref ref-type="fig" rid="F2">Fig. 2A, B</xref></tp:nomenclature><tp:treatment-sec sec-type="diagnosis" id="SECID0E3NAC"><title>Diagnosis.</title><p>Distinct from <italic><tp:taxon-name><tp:taxon-name-part taxon-name-part-type="genus" reg="Artabotrys">A.</tp:taxon-name-part> <tp:taxon-name-part taxon-name-part-type="species" reg="tipuliferus">tipuliferus</tp:taxon-name-part></tp:taxon-name></italic> I.M.Turner &amp; Utteridge (Fig. <xref ref-type="fig" rid="F2">2C, D</xref>), the only other <italic><tp:taxon-name><tp:taxon-name-part taxon-name-part-type="genus" reg="Artabotrys">Artabotrys</tp:taxon-name-part></tp:taxon-name></italic> species in Thailand with linear petals, by its relatively long flower pedicels (8–16 mm long vs. 2–4 mm long) and sessile (vs. stipitate) monocarps. Similar to <italic><tp:taxon-name><tp:taxon-name-part taxon-name-part-type="genus" reg="Artabotrys">A.</tp:taxon-name-part> <tp:taxon-name-part taxon-name-part-type="species" reg="multiflorus">multiflorus</tp:taxon-name-part></tp:taxon-name></italic> C.E.C.Fisch. (Fig. <xref ref-type="fig" rid="F2">2E, F</xref>) but distinguished by its chartaceous (vs. coriaceous) leaves, acute (vs. obtuse to acute) petal apex and linear (vs. narrowly lanceolate) petals, specifically its longer and narrower outer petals (35–45 mm long, blade 1–2 mm wide vs. 18–30 mm long, blade 3–5 mm wide) and inner petals (32–40 mm long, blade 1–1.5 mm wide vs. 18–27 mm long, blade 2–4 mm wide).</p><fig id="F2" position="float" orientation="portrait"><object-id xmlns:xlink="http://www.w3.org/1999/xlink" content-type="doi" xlink:type="simple">10.3897/phytokeys.151.51643.figure2</object-id><object-id xmlns:xlink="http://www.w3.org/1999/xlink" content-type="arpha" xlink:type="simple">FD95C8B6-B4F3-54BD-AEE8-246EFC9AE067</object-id><label>Figure 2.</label><caption><p><bold>A, B</bold><italic><tp:taxon-name><tp:taxon-name-part taxon-name-part-type="genus" reg="Artabotrys">Artabotrys</tp:taxon-name-part> <tp:taxon-name-part taxon-name-part-type="species" reg="longipetalus">longipetalus</tp:taxon-name-part></tp:taxon-name></italic> sp. nov. <bold>A</bold> habit and inflorescence (<italic>T. Insura 57</italic>) <bold>B</bold> flowers, showing linear petals with acute apex (<italic>T. Insura 57</italic>) <bold>C, D</bold><italic><tp:taxon-name><tp:taxon-name-part taxon-name-part-type="genus" reg="Artabotrys">Artabotrys</tp:taxon-name-part> <tp:taxon-name-part taxon-name-part-type="species" reg="tipuliferus">tipuliferus</tp:taxon-name-part></tp:taxon-name></italic><bold>C</bold> flowers, showing short flower pedicel and linear petals (<italic>S. Phusomsaeng 272</italic>) <bold>D</bold> fruit, showing short fruit pedicel and stipitate monocarps (<italic>T. Insura 56</italic>) <bold>E, F</bold><italic><tp:taxon-name><tp:taxon-name-part taxon-name-part-type="genus" reg="Artabotrys">Artabotrys</tp:taxon-name-part> <tp:taxon-name-part taxon-name-part-type="species" reg="multiflorus">multiflorus</tp:taxon-name-part></tp:taxon-name></italic><bold>E</bold> flowers, showing lanceolate petals with acute to obtuse apex <bold>F</bold> hooked inflorescence with many flowers. Photos: <bold>A, B, D</bold> T. Insura <bold>C</bold> Royal Botanic Garden Edinburgh <bold>E, F</bold> P. Chalermglin.</p></caption><graphic xmlns:xlink="http://www.w3.org/1999/xlink" xlink:href="phytokeys-151-067-g002.jpg" position="float" orientation="portrait" xlink:type="simple" id="oo_422431.jpg"><uri content-type="original_file" xlink:type="simple">https://binary.pensoft.net/fig/422431</uri></graphic></fig></tp:treatment-sec><tp:treatment-sec sec-type="material" id="SECID0EWBAE"><title>Type.</title><p>Peninsular Thailand. Surat Thani Province: Ban Na San District, Tai Rom Yen National Park, Dat Fa Waterfall, 730 m elev., 25 February 2006, <italic>S. Gardner ST2374</italic> (holotype: BKF [SN 198209]; isotypes: BKF [SN 198210], QBG [SN 49402]).</p></tp:treatment-sec><tp:treatment-sec sec-type="description" id="SECID0E5BAE"><title>Description.</title><p>Climbers, to ca. 10 m tall. Twigs drying light brown to brownish black, glabrous, epidermis non-flaky. Leaf laminas 8.5–15 cm long, 2.9–7.7 cm wide, elliptic to oblong-elliptic, chartaceous, glabrous above and below; base cuneate or decurrent on petiole; apex acute to acuminate, acumen up to 5 mm long; midrib raised to flush above, prominent below; secondary veins 7–12 pairs per leaf, raised to flush above and below; tertiary venation reticulate, visible on both surfaces; petiole 2–8 mm long, 1–1.5 mm in diameter, glabrous. Inflorescences 1–15-flowered, peduncles recurved (often laterally compressed and hook-like), glabrous, lateral branches condensed, pedicels 8–16 mm long, ca. 1 mm in diameter, subglabrous. Sepals 3, free, valvate, ca. 1.5 mm long, 1.5–2 mm wide, ovate, glabrous inside, sparsely puberulent outside, apex acute, green in vivo. Petals 6, free, valvate, sparsely appressed-pubescent to glabrous on both surfaces except the glabrous base inside, membranous, greenish yellow in vivo, blade often curly, base concave. Outer petals 3, 35–45 mm long, claw 2–2.5 mm wide, blade 1–2 mm wide, linear, apex acute. Inner petals 3, 32–40 mm long, claw 1.5–2 mm wide, blade 1–1.5 mm wide, linear, apex acute. Stamens 25–35, ca. 1 mm long, ca. 1 mm wide, oblong, anther connective apex truncate. Carpels 8–10, ovary ca. 1 mm long, ca. 0.5 mm wide, stigma ca. 0.5 mm long, cylindrical. Fruit of up to 8 monocarps borne on a glabrous pedicel 19–22 mm long, ca. 4 mm in diameter. Monocarps ca. 26 mm long, 18–20 mm wide, broadly ellipsoid, rough, glabrous, apex weakly beaked (ca. 1 mm long) or rounded, sessile, colour in vivo unknown, drying brownish black, pericarp thickness unknown. Seeds not seen.</p></tp:treatment-sec><tp:treatment-sec sec-type="phenology" id="SECID0EDCAE"><title>Phenology.</title><p>Flowering specimens collected in February and August; fruiting specimens collected in May.</p></tp:treatment-sec><tp:treatment-sec sec-type="distribution" id="SECID0EICAE"><title>Distribution and habitat.</title><p>So far only known from peninsular Thailand (Fig. <xref ref-type="fig" rid="F6">6</xref>). It occurs in lowland rain forests at elevation 100–730 m, in both undisturbed and partially disturbed sites, sometimes along ridges.</p><p><bold>Etymology.</bold> The specific epithet reflects the long petals of this species.</p></tp:treatment-sec><tp:treatment-sec sec-type="Preliminary conservation status" id="SECID0EWCAE"><title>Preliminary conservation status.</title><p><italic><tp:taxon-name><tp:taxon-name-part taxon-name-part-type="genus" reg="Artabotrys">Artabotrys</tp:taxon-name-part> <tp:taxon-name-part taxon-name-part-type="species" reg="longipetalus">longipetalus</tp:taxon-name-part></tp:taxon-name></italic> is only known from three localities, with estimated <abbrev xmlns:xlink="http://www.w3.org/1999/xlink" xlink:title="extent of occurrence" id="ABBRID0EHDAE" xlink:type="simple">EOO</abbrev> and <abbrev xmlns:xlink="http://www.w3.org/1999/xlink" xlink:title="area of occupancy" id="ABBRID0ELDAE" xlink:type="simple">AOO</abbrev> of 1,165 km<sup>2</sup> and 12 km<sup>2</sup>, respectively. All the localities are well within the boundaries of various National Parks in Thailand. Nevertheless, this species may become threatened with future climate change and/or other unpredictable threats owing to its restricted <abbrev xmlns:xlink="http://www.w3.org/1999/xlink" xlink:title="area of occupancy" id="ABBRID0ETDAE" xlink:type="simple">AOO</abbrev> and few known locations. Therefore, we suggest a status of Vulnerable [VU D2].</p></tp:treatment-sec><tp:treatment-sec sec-type="material" id="SECID0EXDAE"><title>Additional specimens examined.</title><p>Peninsular Thailand. Nakhon Si Thammarat Province: Lan Saka District, Khao Luang National Park, Karom Waterfall, 100 m elev., 11 August 2006, <italic>T. Insura 57</italic> (BKF). Surat Thani Province: Vibhavadi District, Kaeng Krung National Park, ridge ca. 2 km east of Ban Cham village, 200 m elev., 13 May 2006, <italic>S. Gardner &amp; P. Sidisunthorn ST2731</italic> (BKF).</p></tp:treatment-sec><tp:treatment-sec sec-type="notes" id="SECID0EBEAE"><title>Notes.</title><p><italic><tp:taxon-name><tp:taxon-name-part taxon-name-part-type="genus" reg="Artabotrys">Artabotrys</tp:taxon-name-part> <tp:taxon-name-part taxon-name-part-type="species" reg="longipetalus">longipetalus</tp:taxon-name-part></tp:taxon-name></italic> is similar to <italic><tp:taxon-name><tp:taxon-name-part taxon-name-part-type="genus" reg="Artabotrys">A.</tp:taxon-name-part> <tp:taxon-name-part taxon-name-part-type="species" reg="multiflorus">multiflorus</tp:taxon-name-part></tp:taxon-name></italic> from Myanmar (Dawna Range) and Thailand (Kanchanaburi and Tak) in having long, narrow petals and sessile monocarps with rounded to weakly beaked apex. Also comparable to the new species, <italic><tp:taxon-name><tp:taxon-name-part taxon-name-part-type="genus" reg="Artabotrys">A.</tp:taxon-name-part> <tp:taxon-name-part taxon-name-part-type="species" reg="arachnoides">arachnoides</tp:taxon-name-part></tp:taxon-name></italic> J.Sinclair from New Guinea shares a similar floral morphology of long, linear, curly petals and long flower pedicels but differs in its highly coriaceous leaves, larger sepals (4–5 mm long) and larger petals (50–60 mm long, 2–3 mm wide). A number of <italic><tp:taxon-name><tp:taxon-name-part taxon-name-part-type="genus" reg="Artabotrys">Artabotrys</tp:taxon-name-part></tp:taxon-name></italic> species also possess linear petals but have very short flower pedicels (2–4 mm long): <italic><tp:taxon-name><tp:taxon-name-part taxon-name-part-type="genus" reg="Artabotrys">A.</tp:taxon-name-part> <tp:taxon-name-part taxon-name-part-type="species" reg="speciosus">speciosus</tp:taxon-name-part></tp:taxon-name></italic> Kurz from the Andaman Islands, <italic><tp:taxon-name><tp:taxon-name-part taxon-name-part-type="genus" reg="Artabotrys">A.</tp:taxon-name-part> <tp:taxon-name-part taxon-name-part-type="species" reg="sumatranus">sumatranus</tp:taxon-name-part></tp:taxon-name></italic> Miq. from Sumatra, Java and Borneo (Kalimantan), and <italic><tp:taxon-name><tp:taxon-name-part taxon-name-part-type="genus" reg="Artabotrys">A.</tp:taxon-name-part> <tp:taxon-name-part taxon-name-part-type="species" reg="tipuliferus">tipuliferus</tp:taxon-name-part></tp:taxon-name></italic> from peninsular Thailand and Peninsular Malaysia. Significantly, <italic><tp:taxon-name><tp:taxon-name-part taxon-name-part-type="genus" reg="Artabotrys">A.</tp:taxon-name-part> <tp:taxon-name-part taxon-name-part-type="species" reg="longipetalus">longipetalus</tp:taxon-name-part></tp:taxon-name></italic> was previously confused with <italic><tp:taxon-name><tp:taxon-name-part taxon-name-part-type="genus" reg="Artabotrys">A.</tp:taxon-name-part> <tp:taxon-name-part taxon-name-part-type="species" reg="sumatranus">sumatranus</tp:taxon-name-part></tp:taxon-name></italic> in <xref ref-type="bibr" rid="B7">Insura (2009)</xref>. “<italic><tp:taxon-name><tp:taxon-name-part taxon-name-part-type="genus" reg="Artabotrys">Artabotrys</tp:taxon-name-part> <tp:taxon-name-part taxon-name-part-type="species" reg="sumatranus">sumatranus</tp:taxon-name-part></tp:taxon-name></italic>” in <xref ref-type="bibr" rid="B7">Insura (2009)</xref> consists of mixed elements: the description and line drawing of the vegetative parts and flowers match <italic><tp:taxon-name><tp:taxon-name-part taxon-name-part-type="genus" reg="Artabotrys">A.</tp:taxon-name-part> <tp:taxon-name-part taxon-name-part-type="species" reg="longipetalus">longipetalus</tp:taxon-name-part></tp:taxon-name></italic> whereas the description and line drawing of the fruit match <italic><tp:taxon-name><tp:taxon-name-part taxon-name-part-type="genus" reg="Artabotrys">A.</tp:taxon-name-part> <tp:taxon-name-part taxon-name-part-type="species" reg="tipuliferus">tipuliferus</tp:taxon-name-part></tp:taxon-name></italic>. Apart from the short flower pedicels, <italic><tp:taxon-name><tp:taxon-name-part taxon-name-part-type="genus" reg="Artabotrys">A.</tp:taxon-name-part> <tp:taxon-name-part taxon-name-part-type="species" reg="tipuliferus">tipuliferus</tp:taxon-name-part></tp:taxon-name></italic> can be further distinguished from the new species by its apiculate anther connective apex and the presence of a monocarp stipe (ca. 1 cm long) whereas <italic><tp:taxon-name><tp:taxon-name-part taxon-name-part-type="genus" reg="Artabotrys">A.</tp:taxon-name-part> <tp:taxon-name-part taxon-name-part-type="species" reg="sumatranus">sumatranus</tp:taxon-name-part></tp:taxon-name></italic> is distinct from the new species in having shorter petals (up to 15 mm long) and apiculate anther connective apex.</p></tp:treatment-sec><tp:treatment-sec><!--Section generated to contain objects referenced in tp:taxon-treatment.--><fig id="F6" position="float" orientation="portrait"><object-id xmlns:xlink="http://www.w3.org/1999/xlink" content-type="doi" xlink:type="simple">10.3897/phytokeys.151.51643.figure6</object-id><object-id xmlns:xlink="http://www.w3.org/1999/xlink" content-type="arpha" xlink:type="simple">01847197-FC32-59EF-AC64-AE9C426AD00E</object-id><label>Figure 6.</label><caption><p>Distributions of <italic><tp:taxon-name><tp:taxon-name-part taxon-name-part-type="genus" reg="Artabotrys">A.</tp:taxon-name-part> <tp:taxon-name-part taxon-name-part-type="species" reg="crassifolius">crassifolius</tp:taxon-name-part></tp:taxon-name></italic>, <italic><tp:taxon-name><tp:taxon-name-part taxon-name-part-type="genus" reg="Artabotrys">A.</tp:taxon-name-part> <tp:taxon-name-part taxon-name-part-type="species" reg="insurae">insurae</tp:taxon-name-part></tp:taxon-name></italic>, <italic><tp:taxon-name><tp:taxon-name-part taxon-name-part-type="genus" reg="Artabotrys">A.</tp:taxon-name-part> <tp:taxon-name-part taxon-name-part-type="species" reg="longipetalus">longipetalus</tp:taxon-name-part></tp:taxon-name></italic> and <italic><tp:taxon-name><tp:taxon-name-part taxon-name-part-type="genus" reg="Artabotrys">A.</tp:taxon-name-part> <tp:taxon-name-part taxon-name-part-type="species" reg="pleurocarpus">pleurocarpus</tp:taxon-name-part></tp:taxon-name></italic> in peninsular Thailand. Only the region in peninsular Thailand is shown; adjacent areas in Peninsular Malaysia and Myanmar are removed.</p></caption><graphic xmlns:xlink="http://www.w3.org/1999/xlink" xlink:href="phytokeys-151-067-g006.jpg" position="float" orientation="portrait" xlink:type="simple" id="oo_422435.jpg"><uri content-type="original_file" xlink:type="simple">https://binary.pensoft.net/fig/422435</uri></graphic></fig></tp:treatment-sec><ref-list><ref id="B7"><mixed-citation xmlns:xlink="http://www.w3.org/1999/xlink" xlink:type="simple"><person-group><name name-style="western"><surname>Insura</surname><given-names>T</given-names></name></person-group> (<year>2009</year>) Systematics and some ecological characteristics of <italic><tp:taxon-name><tp:taxon-name-part taxon-name-part-type="genus">Artabotrys</tp:taxon-name-part></tp:taxon-name></italic> R.Br. (<tp:taxon-name><tp:taxon-name-part taxon-name-part-type="family">Annonaceae</tp:taxon-name-part></tp:taxon-name>) in Thailand. Masters Thesis, Kasetsart University, Thailand. [In Thai with English abstract]</mixed-citation></ref></ref-list></tp:taxon-treatment>
