# Supplementary material for: New species and new records of Artabotrys (Annonaceae) from peninsular Thailand
Source: PhytoKeys. 2020 Jun 17;151:67–81. doi: 10.3897/phytokeys.151.51643 (PMC7314862; doi:10.3897/phytokeys.151.51643)
Supplement: XML Treatment for Artabotrys pleurocarpus [file phytokeys.151.51643-treatment3.xml]

<!DOCTYPE tp:taxon-treatment
  PUBLIC "-//TaxonX//DTD Taxonomic Treatment Publishing DTD v0 20100105//EN" "tax-treatment-NSO.dtd">
<tp:taxon-treatment xmlns:tp="http://www.plazi.org/taxpub"><tp:treatment-meta><kwd-group><label>Taxon classification</label><kwd><named-content xmlns:xlink="http://www.w3.org/1999/xlink" content-type="kingdom">Plantae</named-content></kwd><kwd><named-content xmlns:xlink="http://www.w3.org/1999/xlink" content-type="order">Magnoliales</named-content></kwd><kwd><named-content xmlns:xlink="http://www.w3.org/1999/xlink" content-type="family">Annonaceae</named-content></kwd></kwd-group><mixed-citation publication-type="journal"><person-group><name><surname>Chen</surname><given-names>Junhao</given-names></name><name><surname>Eiadthong</surname><given-names>Wichan</given-names></name></person-group><article-title>New species and new records of <italic><tp:taxon-name><tp:taxon-name-part taxon-name-part-type="genus" reg="Artabotrys">Artabotrys</tp:taxon-name-part></tp:taxon-name></italic> (<tp:taxon-name><tp:taxon-name-part taxon-name-part-type="family">Annonaceae</tp:taxon-name-part></tp:taxon-name>) from peninsular Thailand</article-title><source>PhytoKeys</source><day>17</day><month>6</month><year>2020</year><volume>151</volume><fpage>67</fpage><lpage>81</lpage><pub-id pub-id-type="doi">10.3897/phytokeys.151.51643</pub-id></mixed-citation></tp:treatment-meta><tp:nomenclature><tp:taxon-name><object-id xmlns:xlink="http://www.w3.org/1999/xlink" content-type="arpha" xlink:type="simple">2B1CDA47-580F-5669-8A8A-449D4C080093</object-id>
            <tp:taxon-name-part taxon-name-part-type="genus" reg="Artabotrys">Artabotrys</tp:taxon-name-part>
            <tp:taxon-name-part taxon-name-part-type="species" reg="pleurocarpus">pleurocarpus</tp:taxon-name-part>
          </tp:taxon-name><tp:taxon-authority>Maingay ex Hook.f. &amp; Thomson</tp:taxon-authority><xref ref-type="fig" rid="F5">Fig. 5</xref><tp:nomenclature-citation-list><tp:nomenclature-citation><tp:taxon-name>
                <tp:taxon-name-part taxon-name-part-type="genus" reg="Artabotrys">Artabotrys</tp:taxon-name-part> <tp:taxon-name-part taxon-name-part-type="species" reg="pleurocarpus">pleurocarpus</tp:taxon-name-part></tp:taxon-name><comment>Maingay ex Hook.f. &amp; Thomson, Fl. Brit. India 1: 54 (1872). Type: Peninsular Malaysia. Malacca, 6 Feb 1868, <italic>A.C. Maingay 3261</italic> [Kew distribution no. 34] (lectotype K [K000381010], designated in <xref ref-type="bibr" rid="B18">Turner (2016)</xref> explicitly excluding material in packet; isolectotype BM [BM001014846]).</comment></tp:nomenclature-citation></tp:nomenclature-citation-list></tp:nomenclature><tp:treatment-sec sec-type="distribution" id="SECID0E3UAE"><title>Distribution and habitat.</title><p>Peninsular Malaysia and peninsular Thailand (Fig. <xref ref-type="fig" rid="F6">6</xref>), in lowland rain forests.</p></tp:treatment-sec><tp:treatment-sec sec-type="material" id="SECID0EGVAE"><title>Specimens examined.</title><p>Peninsular Thailand. Songkhla Province: Rattaphum District, Boripat Forest Park, 4 July 1986, <italic>J.F. Maxwell 86-444</italic> (A) [A00571911]; idem, 6 April 2006, <italic>T. Insura 61</italic> (BK, BKF). Satun Province: Thale Ban National Park, Ton Plio Falls, open area by stream, 115 m elev., 3 June 2001, <italic>R. Pooma et al. 2004</italic> (BKF) [SN 134816]. Trang Province: Na Yong District, Ton Pliw Waterfall, 7 April 2006, <italic>T. Insura 62</italic> (BK, BKF); idem, 7 April 2006, <italic>T. Insura 63</italic> (BK, BKF); idem, 7 April 2006, <italic>T. Insura 64</italic> (BK, BKF).</p><fig id="F5" position="float" orientation="portrait"><object-id xmlns:xlink="http://www.w3.org/1999/xlink" content-type="doi" xlink:type="simple">10.3897/phytokeys.151.51643.figure5</object-id><object-id xmlns:xlink="http://www.w3.org/1999/xlink" content-type="arpha" xlink:type="simple">A2068FAC-08EC-5D2E-8ED1-4727FEDC31ED</object-id><label>Figure 5.</label><caption><p><italic><tp:taxon-name><tp:taxon-name-part taxon-name-part-type="genus" reg="Artabotrys">Artabotrys</tp:taxon-name-part> <tp:taxon-name-part taxon-name-part-type="species" reg="pleurocarpus">pleurocarpus</tp:taxon-name-part></tp:taxon-name></italic><bold>A</bold> habit and mature flower <bold>B</bold> habit and developing fruit <bold>C</bold> developing flowers on hooked inflorescence <bold>D</bold> fruits, showing monocarps borne on very distinct stipes. Photos: T. Insura.</p></caption><graphic xmlns:xlink="http://www.w3.org/1999/xlink" xlink:href="phytokeys-151-067-g005.jpg" position="float" orientation="portrait" xlink:type="simple" id="oo_422434.jpg"><uri content-type="original_file" xlink:type="simple">https://binary.pensoft.net/fig/422434</uri></graphic></fig></tp:treatment-sec><tp:treatment-sec sec-type="notes" id="SECID0EYWAE"><title>Notes.</title><p>This species was hitherto known from Malacca, Kedah and Perak in Peninsular Malaysia (<xref ref-type="bibr" rid="B16">Sinclair 1955</xref>). Specimens of <italic><tp:taxon-name><tp:taxon-name-part taxon-name-part-type="genus" reg="Artabotrys">A.</tp:taxon-name-part> <tp:taxon-name-part taxon-name-part-type="species" reg="pleurocarpus">pleurocarpus</tp:taxon-name-part></tp:taxon-name></italic> from peninsular Thailand were formerly misidentified as <italic><tp:taxon-name><tp:taxon-name-part taxon-name-part-type="genus" reg="Artabotrys">A.</tp:taxon-name-part> <tp:taxon-name-part taxon-name-part-type="species" reg="kurzii">kurzii</tp:taxon-name-part></tp:taxon-name></italic> Hook.f. &amp; Thomson or identified to genus level; they were only recently re-identified during our preparation of the <italic><tp:taxon-name><tp:taxon-name-part taxon-name-part-type="genus" reg="Artabotrys">Artabotrys</tp:taxon-name-part></tp:taxon-name></italic> treatment for the Flora of Thailand. The specimens from peninsular Thailand and Peninsular Malaysia closely match one another in leaf and fruit morphology and there can be no doubt that they are conspecific. Therefore, this represents the first record of <italic><tp:taxon-name><tp:taxon-name-part taxon-name-part-type="genus" reg="Artabotrys">A.</tp:taxon-name-part> <tp:taxon-name-part taxon-name-part-type="species" reg="pleurocarpus">pleurocarpus</tp:taxon-name-part></tp:taxon-name></italic> in Thailand. <italic><tp:taxon-name><tp:taxon-name-part taxon-name-part-type="genus" reg="Artabotrys">Artabotrys</tp:taxon-name-part> <tp:taxon-name-part taxon-name-part-type="species" reg="pleurocarpus">pleurocarpus</tp:taxon-name-part></tp:taxon-name></italic> is distinct among the Thai species on account of its fruit morphology, with relatively few monocarps (up to 9 per fruit) that are prominently beaked (2–3 mm long), quite large (22–30 mm long, 15–20 mm wide) and borne on a long stipe (7–10 mm long). The fruits therefore superficially resemble those of <italic><tp:taxon-name><tp:taxon-name-part taxon-name-part-type="genus" reg="Polyalthia">Polyalthia</tp:taxon-name-part></tp:taxon-name></italic> species, but specimens can be easily assigned to <italic><tp:taxon-name><tp:taxon-name-part taxon-name-part-type="genus" reg="Artabotrys">Artabotrys</tp:taxon-name-part></tp:taxon-name></italic> if the inflorescence/infructescence hook is present. Although <italic><tp:taxon-name><tp:taxon-name-part taxon-name-part-type="genus" reg="Artabotrys">A.</tp:taxon-name-part> <tp:taxon-name-part taxon-name-part-type="species" reg="kurzii">kurzii</tp:taxon-name-part></tp:taxon-name></italic> from Myanmar (Pegu) was previously confused with <italic><tp:taxon-name><tp:taxon-name-part taxon-name-part-type="genus" reg="Artabotrys">A.</tp:taxon-name-part> <tp:taxon-name-part taxon-name-part-type="species" reg="pleurocarpus">pleurocarpus</tp:taxon-name-part></tp:taxon-name></italic>, it bears little resemblance to <italic><tp:taxon-name><tp:taxon-name-part taxon-name-part-type="genus" reg="Artabotrys">A.</tp:taxon-name-part> <tp:taxon-name-part taxon-name-part-type="species" reg="pleurocarpus">pleurocarpus</tp:taxon-name-part></tp:taxon-name></italic>, differing in its obovate (vs. oblong-lanceolate to oblong-elliptic) leaves, mucronate (vs. caudate to acuminate) leaf apex and short petioles (1–2 mm long vs. 4–6 mm long).</p></tp:treatment-sec><tp:treatment-sec><!--Section generated to contain objects referenced in tp:taxon-treatment.--><fig id="F6" position="float" orientation="portrait"><object-id xmlns:xlink="http://www.w3.org/1999/xlink" content-type="doi" xlink:type="simple">10.3897/phytokeys.151.51643.figure6</object-id><object-id xmlns:xlink="http://www.w3.org/1999/xlink" content-type="arpha" xlink:type="simple">01847197-FC32-59EF-AC64-AE9C426AD00E</object-id><label>Figure 6.</label><caption><p>Distributions of <italic><tp:taxon-name><tp:taxon-name-part taxon-name-part-type="genus" reg="Artabotrys">A.</tp:taxon-name-part> <tp:taxon-name-part taxon-name-part-type="species" reg="crassifolius">crassifolius</tp:taxon-name-part></tp:taxon-name></italic>, <italic><tp:taxon-name><tp:taxon-name-part taxon-name-part-type="genus" reg="Artabotrys">A.</tp:taxon-name-part> <tp:taxon-name-part taxon-name-part-type="species" reg="insurae">insurae</tp:taxon-name-part></tp:taxon-name></italic>, <italic><tp:taxon-name><tp:taxon-name-part taxon-name-part-type="genus" reg="Artabotrys">A.</tp:taxon-name-part> <tp:taxon-name-part taxon-name-part-type="species" reg="longipetalus">longipetalus</tp:taxon-name-part></tp:taxon-name></italic> and <italic><tp:taxon-name><tp:taxon-name-part taxon-name-part-type="genus" reg="Artabotrys">A.</tp:taxon-name-part> <tp:taxon-name-part taxon-name-part-type="species" reg="pleurocarpus">pleurocarpus</tp:taxon-name-part></tp:taxon-name></italic> in peninsular Thailand. Only the region in peninsular Thailand is shown; adjacent areas in Peninsular Malaysia and Myanmar are removed.</p></caption><graphic xmlns:xlink="http://www.w3.org/1999/xlink" xlink:href="phytokeys-151-067-g006.jpg" position="float" orientation="portrait" xlink:type="simple" id="oo_422435.jpg"><uri content-type="original_file" xlink:type="simple">https://binary.pensoft.net/fig/422435</uri></graphic></fig></tp:treatment-sec><ref-list><ref id="B18"><mixed-citation xmlns:xlink="http://www.w3.org/1999/xlink" xlink:type="simple"><person-group><name name-style="western"><surname>Turner</surname><given-names>IM</given-names></name></person-group> (<year>2016</year>) <article-title>Notes on the <tp:taxon-name><tp:taxon-name-part taxon-name-part-type="family">Annonaceae</tp:taxon-name-part></tp:taxon-name> of the Malay Peninsula.</article-title><source>Gardens’ Bulletin Singapore</source><volume>68</volume>(<issue>1</issue>): <fpage>65</fpage>–<lpage>69</lpage>.</mixed-citation></ref><ref id="B16"><mixed-citation xmlns:xlink="http://www.w3.org/1999/xlink" xlink:type="simple"><person-group><name name-style="western"><surname>Sinclair</surname><given-names>J</given-names></name></person-group> (<year>1955</year>) <article-title>A revision of the Malayan <tp:taxon-name><tp:taxon-name-part taxon-name-part-type="family">Annonaceae</tp:taxon-name-part></tp:taxon-name>.</article-title><source>Gardens’ Bulletin Singapore</source><volume>14</volume>: <fpage>149</fpage>–<lpage>516</lpage>.</mixed-citation></ref></ref-list></tp:taxon-treatment>
