# Supplementary material for: New species and new records of Artabotrys (Annonaceae) from peninsular Thailand
Source: PhytoKeys. 2020 Jun 17;151:67–81. doi: 10.3897/phytokeys.151.51643 (PMC7314862; doi:10.3897/phytokeys.151.51643)
Supplement: XML Treatment for Artabotrys crassifolius [file phytokeys.151.51643-treatment4.xml]

<!DOCTYPE tp:taxon-treatment
  PUBLIC "-//TaxonX//DTD Taxonomic Treatment Publishing DTD v0 20100105//EN" "tax-treatment-NSO.dtd">
<tp:taxon-treatment xmlns:tp="http://www.plazi.org/taxpub"><tp:treatment-meta><kwd-group><label>Taxon classification</label><kwd><named-content xmlns:xlink="http://www.w3.org/1999/xlink" content-type="kingdom">Plantae</named-content></kwd><kwd><named-content xmlns:xlink="http://www.w3.org/1999/xlink" content-type="order">Magnoliales</named-content></kwd><kwd><named-content xmlns:xlink="http://www.w3.org/1999/xlink" content-type="family">Annonaceae</named-content></kwd></kwd-group><mixed-citation publication-type="journal"><person-group><name><surname>Chen</surname><given-names>Junhao</given-names></name><name><surname>Eiadthong</surname><given-names>Wichan</given-names></name></person-group><article-title>New species and new records of <italic><tp:taxon-name><tp:taxon-name-part taxon-name-part-type="genus" reg="Artabotrys">Artabotrys</tp:taxon-name-part></tp:taxon-name></italic> (<tp:taxon-name><tp:taxon-name-part taxon-name-part-type="family">Annonaceae</tp:taxon-name-part></tp:taxon-name>) from peninsular Thailand</article-title><source>PhytoKeys</source><day>17</day><month>6</month><year>2020</year><volume>151</volume><fpage>67</fpage><lpage>81</lpage><pub-id pub-id-type="doi">10.3897/phytokeys.151.51643</pub-id></mixed-citation></tp:treatment-meta><tp:nomenclature><tp:taxon-name><object-id xmlns:xlink="http://www.w3.org/1999/xlink" content-type="arpha" xlink:type="simple">81D359A6-D7DB-5E86-8CB8-E8D0B890529B</object-id>
            <tp:taxon-name-part taxon-name-part-type="genus" reg="Artabotrys">Artabotrys</tp:taxon-name-part>
            <tp:taxon-name-part taxon-name-part-type="species" reg="crassifolius">crassifolius</tp:taxon-name-part>
          </tp:taxon-name><tp:taxon-authority>Hook.f. &amp; Thomson</tp:taxon-authority><tp:nomenclature-citation-list><tp:nomenclature-citation><tp:taxon-name>
                <tp:taxon-name-part taxon-name-part-type="genus" reg="Artabotrys">Artabotrys</tp:taxon-name-part> <tp:taxon-name-part taxon-name-part-type="species" reg="crassifolius">crassifolius</tp:taxon-name-part></tp:taxon-name><comment>Hook.f. &amp; Thomson, Fl. Brit. India 1: 54 (1872). Type: Peninsular Malaysia. Malacca, <italic>Griffith s.n.</italic> [EIC 426] (lectotype: K [K000607645], designated in <xref ref-type="bibr" rid="B16">Sinclair (1955)</xref>).</comment></tp:nomenclature-citation></tp:nomenclature-citation-list></tp:nomenclature><tp:treatment-sec sec-type="distribution" id="SECID0E42AE"><title>Distribution and habitat.</title><p>Singapore, Peninsular Malaysia, peninsular Thailand (Fig. <xref ref-type="fig" rid="F6">6</xref>) and probably Myanmar (see notes), in lowland rain forests.</p><fig id="F6" position="float" orientation="portrait"><object-id xmlns:xlink="http://www.w3.org/1999/xlink" content-type="doi" xlink:type="simple">10.3897/phytokeys.151.51643.figure6</object-id><object-id xmlns:xlink="http://www.w3.org/1999/xlink" content-type="arpha" xlink:type="simple">01847197-FC32-59EF-AC64-AE9C426AD00E</object-id><label>Figure 6.</label><caption><p>Distributions of <italic><tp:taxon-name><tp:taxon-name-part taxon-name-part-type="genus" reg="Artabotrys">A.</tp:taxon-name-part> <tp:taxon-name-part taxon-name-part-type="species" reg="crassifolius">crassifolius</tp:taxon-name-part></tp:taxon-name></italic>, <italic><tp:taxon-name><tp:taxon-name-part taxon-name-part-type="genus" reg="Artabotrys">A.</tp:taxon-name-part> <tp:taxon-name-part taxon-name-part-type="species" reg="insurae">insurae</tp:taxon-name-part></tp:taxon-name></italic>, <italic><tp:taxon-name><tp:taxon-name-part taxon-name-part-type="genus" reg="Artabotrys">A.</tp:taxon-name-part> <tp:taxon-name-part taxon-name-part-type="species" reg="longipetalus">longipetalus</tp:taxon-name-part></tp:taxon-name></italic> and <italic><tp:taxon-name><tp:taxon-name-part taxon-name-part-type="genus" reg="Artabotrys">A.</tp:taxon-name-part> <tp:taxon-name-part taxon-name-part-type="species" reg="pleurocarpus">pleurocarpus</tp:taxon-name-part></tp:taxon-name></italic> in peninsular Thailand. Only the region in peninsular Thailand is shown; adjacent areas in Peninsular Malaysia and Myanmar are removed.</p></caption><graphic xmlns:xlink="http://www.w3.org/1999/xlink" xlink:href="phytokeys-151-067-g006.jpg" position="float" orientation="portrait" xlink:type="simple" id="oo_422435.jpg"><uri content-type="original_file" xlink:type="simple">https://binary.pensoft.net/fig/422435</uri></graphic></fig></tp:treatment-sec><tp:treatment-sec sec-type="Specimen examined" id="SECID0EA5AE"><title>Specimen examined.</title><p>Peninsular Thailand. Trang Province: Palian District, Lam Plok Waterfall, ca. 20 m elev., 4 May 2010, <italic>W. Eiadthong 2010-1</italic> (BK, BKF).</p></tp:treatment-sec><tp:treatment-sec sec-type="notes" id="SECID0EI5AE"><title>Notes.</title><p>The protologue for <italic><tp:taxon-name><tp:taxon-name-part taxon-name-part-type="genus" reg="Artabotrys">A.</tp:taxon-name-part> <tp:taxon-name-part taxon-name-part-type="species" reg="crassifolius">crassifolius</tp:taxon-name-part></tp:taxon-name></italic> cites a specimen from Martaban in Myanmar. In addition, a regional checklist (<xref ref-type="bibr" rid="B11">Kress et al. 2003</xref>) and a forest flora (<xref ref-type="bibr" rid="B12">Kurz 1877</xref>) indicate the presence of this species in Tenasserim (Taninthayi), Myanmar. However, <xref ref-type="bibr" rid="B17">Turner (2015)</xref> was unable to trace the syntype or any other specimen of this species from Myanmar; our attempts to trace those specimens were likewise in vain. The occurrence of <italic><tp:taxon-name><tp:taxon-name-part taxon-name-part-type="genus" reg="Artabotrys">A.</tp:taxon-name-part> <tp:taxon-name-part taxon-name-part-type="species" reg="crassifolius">crassifolius</tp:taxon-name-part></tp:taxon-name></italic> in Myanmar therefore requires future verification. <italic><tp:taxon-name><tp:taxon-name-part taxon-name-part-type="genus" reg="Artabotrys">Artabotrys</tp:taxon-name-part> <tp:taxon-name-part taxon-name-part-type="species" reg="crassifolius">crassifolius</tp:taxon-name-part></tp:taxon-name></italic> can be distinguished from other species in Thailand as its young twigs, flower pedicels and lower surface of sepals have a dense covering of long appressed hairs that is visible with the naked eye. In Thailand, this species is currently known from a single gathering from Trang, which exhibits the unique indumentum mentioned earlier and has monocarps with shape and size matching <italic><tp:taxon-name><tp:taxon-name-part taxon-name-part-type="genus" reg="Artabotrys">A.</tp:taxon-name-part> <tp:taxon-name-part taxon-name-part-type="species" reg="crassifolius">crassifolius</tp:taxon-name-part></tp:taxon-name></italic>. The specimens of this gathering were previously filed as ‘<italic><tp:taxon-name><tp:taxon-name-part taxon-name-part-type="genus" reg="Artabotrys">Artabotrys</tp:taxon-name-part></tp:taxon-name></italic> indet’ and only recently identified for the Flora of Thailand project. Outside of Thailand, <italic><tp:taxon-name><tp:taxon-name-part taxon-name-part-type="genus" reg="Artabotrys">A.</tp:taxon-name-part> <tp:taxon-name-part taxon-name-part-type="species" reg="crassifolius">crassifolius</tp:taxon-name-part></tp:taxon-name></italic> is widespread in Peninsular Malaysia but restricted to the Central Catchment Nature Reserve and Bukit Timah Nature Reserve in Singapore.</p></tp:treatment-sec><ref-list><ref id="B16"><mixed-citation xmlns:xlink="http://www.w3.org/1999/xlink" xlink:type="simple"><person-group><name name-style="western"><surname>Sinclair</surname><given-names>J</given-names></name></person-group> (<year>1955</year>) <article-title>A revision of the Malayan <tp:taxon-name><tp:taxon-name-part taxon-name-part-type="family">Annonaceae</tp:taxon-name-part></tp:taxon-name>.</article-title><source>Gardens’ Bulletin Singapore</source><volume>14</volume>: <fpage>149</fpage>–<lpage>516</lpage>.</mixed-citation></ref><ref id="B11"><mixed-citation xmlns:xlink="http://www.w3.org/1999/xlink" xlink:type="simple"><person-group><name name-style="western"><surname>Kress</surname><given-names>WJ</given-names></name><name name-style="western"><surname>DeFilipps</surname><given-names>RA</given-names></name><name name-style="western"><surname>Farr</surname><given-names>E</given-names></name><name name-style="western"><surname>Kyi</surname><given-names>DYY</given-names></name></person-group> (<year>2003</year>) <article-title>A checklist of the trees, shrubs, herbs, and climbers of Myanmar.</article-title><source>Contributions from the United States National Herbarium</source><volume>45</volume>: <fpage>1</fpage>–<lpage>590</lpage>.</mixed-citation></ref><ref id="B12"><mixed-citation xmlns:xlink="http://www.w3.org/1999/xlink" xlink:type="simple"><person-group><name name-style="western"><surname>Kurz</surname><given-names>S</given-names></name></person-group> (<year>1877</year>) Forest flora of British Burma. Vol. 1. Office of the Superintendent of Government Printing, Calcutta. <ext-link xlink:type="simple" ext-link-type="doi" xlink:href="10.5962/bhl.title.52413">https://doi.org/10.5962/bhl.title.52413</ext-link></mixed-citation></ref><ref id="B17"><mixed-citation xmlns:xlink="http://www.w3.org/1999/xlink" xlink:type="simple"><person-group><name name-style="western"><surname>Turner</surname><given-names>IM</given-names></name></person-group> (<year>2015</year>) <article-title>A conspectus of Indo-Burmese <tp:taxon-name><tp:taxon-name-part taxon-name-part-type="family">Annonaceae</tp:taxon-name-part></tp:taxon-name>.</article-title><source>Nordic Journal of Botany</source><volume>33</volume>(<issue>3</issue>): <fpage>257</fpage>–<lpage>299</lpage>. <ext-link xlink:type="simple" ext-link-type="doi" xlink:href="10.1111/njb.00689">https://doi.org/10.1111/njb.00689</ext-link></mixed-citation></ref></ref-list></tp:taxon-treatment>
